# Supplementary material for: Comparison of shape quantification methods for genomic prediction, and genome-wide association study of sorghum seed morphology
Source: PLoS One. 2019 Nov 21;14(11):e0224695. doi: 10.1371/journal.pone.0224695 (PMC6872133; doi:10.1371/journal.pone.0224695)
Supplement: S1 Table — (XLSX) [file pone.0224695.s001.xlsx]

## Sheet: linenames
Cultivar name	Country of origin
Sorghum of USDA
Juar	India
RAHMETALLA GALLABAT	Sudan
IS 8267
8493	Turkey
KO 8	Nigeria
THIMBA RED	South Africa
93560	Italy
Mandredi Cholila	Argentina
IS 11331	Ethiopia
IS 11034	Ethiopia
GULUM ABIAD	Sudan
Loussour	Chad
A-6129	Former Soviet Union
MN 4177	Portugal
433	South Africa
FAO 54947	Sudan
NYIRARUMOGO	Rwanda
Witiki	Kenya
HONGKER	China
Dhurra	Oman
KOCADARI	Turkey
65I 2786	Mexico
IS 24957	Zambia
IS 27034	Sudan
LWALLI WHITE	Sudan
AGIRA	Sudan
LR 2616-1	China
LR 399	China
CRIOLLO CABEZA APRETADA	Honduras
Misale	Malawi
B.Tx2921	United States
B.Tx2922	United States
B.Tx2925	United States
RTx432	United States
TX2783	United States
Mashila	Ethiopia
BUDY	Kenya
MENDO	Sudan
B2AR3043	United States
R2line AR 3032	United States
FETERITA HARIG 2	Sudan
NYAN DOK	Kenya
RTx430	United States
B3Tx2817	United States
B3 BTx3197	United States
SC 426	Japan
SC 835	India
ZIRA-EL-SABI	Sudan
RIO
ITALIAN	Australia
ITALIAN	Taiwan
BTx623	United States
SC 170	Ethiopia
PERSIAN DWARF	United Kingdom
CAPROCK	United States
IS 3127	Afghanistan
CAPRICORN	Hungary
A 7272	New Zealand
SOR 1	Romania
15065	Saudi Arabia
SAP-155	Brazil
CE260-12-1-1	Senegal
RCV	El Salvador
IS 3086	Argentina
BTx642	United States
SC 56	Sudan
Sorghum world core collection of NIAS
OOTOYO-MURA ZAIRAI	Japan
TAKAKIMI	Japan
IKEDACHO MATSUO ZAIRAI	Japan
KOUCHI OUKAWA ZAIRAI	Japan
DANGOMOROKOSHI	Japan
TOKIBI	Japan
HIMEKI ZAIRAI	Japan
KIKUCHI ZAIRAI	Japan
AKAHO	Japan
KANAGAWAZAIRAI	Japan
72-10-10-5	Japan
HANGETSUTOSUI	Korea
KOUSHUU ZAIRAISHU	Korea
CHAL WAXY SORGHUM	Korea
KOUBOUSHI	Korea
MOCTAC LOCAL	Korea
SENKINHAKU	Korea
CHOONCHAN LOCAL	Korea
26524	Taiwan
AI HUI	China
NUO CAO LIANG	China
ER BAI SHE YAN	China
LIAOZA 1	China
BIG WHITE HULL	China
XIONG YUE 334	China
BATTANBAN	Cambodia
AS 5781 HUAN SA PHAUNG AH LPYSU	Myanmar
Y. E. (I. P.) INT. TYPE	India
KALJANPUR	India
SC NO.0217 CI1197	India
GOOSENECK	India
MARIANGARIJORA MUDDAHIHAL	India
DHOOTI ANEHULA	India
RABI YANGAR JORA MITHUGADUR	India
AS 4136 MASAKA LUWEMEA	India
COL/PAK/1989/IBPGR/2386(2)	Pakistan
COL/PAK/1991/IBPGR/2724(2)	Pakistan
COL/PAK/1989/IBPGR/2420(1)	Pakistan
COL/PAK/1989/IBPGR/2427(5)	Pakistan
COL/PAK/1989/IBPGR/2439(1)	Pakistan
COL/PAK/1989/IBPGR/2444(1)	Pakistan
COL/PAK/1989/IBPGR/2550(1)	Pakistan
COL/PAK/1989/IBPGR/2553(4)	Pakistan
COL/PAK/1989/IBPGR/2411(1)	Pakistan
COL/PAK/1989/IBPGR/2416(2)	Pakistan
COL/PAK/1989/IBPGR/2592(7)	Pakistan
87-9-21-3-1	Pakistan
87-9-21-3-2	Pakistan
PI 220636 Q 2/3/56	Afghanistan
PI 220636 Q2/3/56	Afghanistan
ALLAKH	Bangladesh
EC 18868	Nepal
JUNELO	Nepal
PI 229486 VULGARE	Iran
HAZERA 6014	Israel
E 9	Chad
PI 282834	Chad
E 17	Chad
MAKHOTLONG I	Lesotho
TENANT WHITE	Lesotho
NYAKASOBA BEST	Lesotho
AIT BRAHIM	Morocco
CODY	Morocco
KOURNIANIA	Morocco
PHATSAI	Morocco
SCHROCK	Morocco
ESHOME	S. Africa
E 232 INGWARUMA PEARLY	S. Africa
AW 70/12 DL/59/1532	S. Africa
E 233 BARNARD RED	S. Africa
RED KAFIR	S. Africa
S. BASUTORUM DL/60/97	S. Africa
EAR FROM PIETESBURG DL/60/107	S. Africa
MILO PET. 139/51 EX TANGANYIKA	Central Africa
HEGARI MALOWAR	Sudan
143 DINDERAWI 1	Sudan
REDBINE 655	Sudan
E 1089	Sudan
LAMBAS	Sudan
DINDERAWI 1	Sudan
240 WAD UMM BENEIN	Sudan
MUGBASH WHITE	Sudan
B-112	Sudan
E 1091	Sudan
109 TONJI	Sudan
ZA113 DAWA PAS PARA	Nigeria
AS 4547 JARDIRA	Nigeria
MN 1277 MUHEYAR	Nigeria
KA 24	Nigeria
MN 401	Algeria
S. VULGARE 72-726-7	Uganda
S. VULGARE 72-728-1	Uganda
E 276 FRAMIDA	Uganda
UGANDA L1	Uganda
MORABA 74	Ethiopia
THIBA RED	Ethiopia
SC112	Ethiopia
GIZA 3/59	Ethiopia
PI 329762	Ethiopia
AKLMOI WHITE	Kenya
E 959	Kenya
PI 152748 C	Kenya
WAD YABOO 132/53	Zimbabwe
CAPE COLO 28/53	Zimbabwe
TSETA LOCAL NATURE TYPE 27/51	Zimbabwe
AS 4637 NHORONGO NENPI	Tanzania
E 37	Tanzania
Sorghum mini core collection of ICRISAT
IS473	united states of America
IS602	united states of America
IS603	united states of America
IS608	united states of America
IS613	united states of America
IS614	united states of America
IS995	united states of America
IS1004	India
IS1041	India
IS1212	China
IS1219	China
IS1233	China
IS2205	India
IS2379	South Africa
IS2382	South Africa
IS2389	South Africa
IS2397	South Africa
IS2413	Iran
IS2426	Afghanistan
IS2838	Zimbabwe
IS2864	South Africa
IS2872	Egypt
IS2902	Nigeria
IS3121	United States of America
IS3158	South Africa
IS3971	India
IS4060	India
IS4092	India
IS4360	India
IS4372	India
IS4515	India
IS4581	India
IS4613	India
IS4631	India
IS4698	India
IS4951	India
IS5094	India
IS5295	India
IS5301	India
IS5386	India
IS5667	India
IS5919	India
IS6351	India
IS6354	India
IS6421	India
IS7131	Uganda
IS7250	Nigeria
IS7305	Nigeria
IS7310	Nigeria
IS7679	Nigeria
IS7957	Nigeria
IS7987	Nigeria
IS8012	Japan
IS8348	Pakistan
IS8774	South Africa
IS8777	Uganda
IS8871	Uganda
IS8916	Uganda
IS9108	Kenya
IS9113	Kenya
IS9177	Kenya
IS9745	Sudan
IS10302	Thailand
IS10757	Chad
IS10867	Chad
IS10969	united states of America
IS11026	Ethiopia
IS11473	Ethiopia
IS11619	Ethiopia
IS11919	Ethiopia
IS12302	Zimbabwe
IS12447	Sudan
IS12697	Australia
IS12706	united states of America
IS12735	Saudi Arabia
IS12804	Turky
IS12852	Turky
IS12883	India
IS12937	Ethiopia
IS12945	Nicaragua
IS12965	Cuba
IS13118	Pakistan
IS13122	Pakistan
IS13295	Venezuela
IS13549	Mexico
IS13570	China
IS13572	China
IS13782	South Africa
IS13893	South Africa
IS13919	South Africa
IS13971	South Africa
IS14010	South Africa
IS14090	Argrntina
IS14154	Union of Soviet Socialist Republic
IS14290	Bostswana
IS14779	Cameroon
IS14861	Cameroon
IS15170	Cameroon
IS15466	Cameroon
IS15478	Cameroon
IS15744	Cameroon
IS15931	Cameroon
IS15945	Cameroon
IS15151	Cameroon
IS16382	Cameroon
IS16528	Cameroon
IS17941	India
IS17980	India
IS18039	India
IS18712	united states of America
IS18758	Ethiopia
IS19153	Sudan
IS19262	Sudan
IS19389	Bangladesh
IS19397	Union of Soviet Socialist Republic
IS19445	Bostswana
IS19450	Bostswana
IS19676	Zimbabwe
IS19859	India
IS19975	Senegal
IS20195	Niger
IS20298	Niger
IS20625	united states of America
IS20632	united states of America
IS20679	united states of America
IS20697	united states of America
IS20713	united states of America
IS20727	united states of America
IS20740	united states of America
IS20743	united states of America
IS20816	united states of America
IS20956	Indonesia
IS21083	Kenya
IS21512	Malawi
IS21645	Malawi
IS21863	Syrian Arab Republic
IS22239	Bostswana
IS22294	Bostswana
IS22609	Sri Lanka
IS22616	MYA
IS22720	Somalia
IS22799	Somalia
IS22986	Sudan
IS23216	Zambia
IS23514	Ethiopia
IS23521	Ethiopia
IS23579	Ethiopia
IS23586	Ethiopia
IS23590	Ethiopia
IS23644	Gambia
IS23684	Mozambique
IS23891	Yemen
IS23992	Yemen
IS24139	Tanzania
IS24175	Tanzania
IS24218	Tanzania
