# Supplementary material for: Comparison of shape quantification methods for genomic prediction, and genome-wide association study of sorghum seed morphology
Source: PLoS One. 2019 Nov 21;14(11):e0224695. doi: 10.1371/journal.pone.0224695 (PMC6872133; doi:10.1371/journal.pone.0224695)
Supplement: S2 Table — (CSV) [file pone.0224695.s002.csv]

split samples	veiw	direction	scale	prediction	q2
1	F	GPA	scaleT	GKR	0.371217763
1	F	GPA	scaleT	GBLUP	0.362329517
1	F	GPA	scaleF	GKR	0.46901513
1	F	GPA	scaleF	GBLUP	0.480848528
1	F	SLM	scaleT	GKR	0.353522142
1	F	SLM	scaleT	GBLUP	0.343896932
1	F	SLM	scaleF	GKR	0.470247853
1	F	SLM	scaleF	GBLUP	0.479500225
1	F	FESL	scaleT	GKR	0.129823387
1	F	FESL	scaleT	GBLUP	0.124929943
1	F	FESL	scaleF	GKR	0.345704563
1	F	FESL	scaleF	GBLUP	0.352281277
1	F	FESA	scaleT	GKR	0.369014443
1	F	FESA	scaleT	GBLUP	0.363324468
1	F	FESA	scaleF	GKR	0.466438121
1	F	FESA	scaleF	GBLUP	0.480262154
1	S	GPA	scaleT	GKR	0.313630937
1	S	GPA	scaleT	GBLUP	0.303048358
1	S	GPA	scaleF	GKR	0.383955277
1	S	GPA	scaleF	GBLUP	0.397313212
1	S	SLM	scaleT	GKR	0.283074335
1	S	SLM	scaleT	GBLUP	0.263751004
1	S	SLM	scaleF	GKR	0.383272018
1	S	SLM	scaleF	GBLUP	0.396001969
1	S	FESL	scaleT	GKR	0.364190792
1	S	FESL	scaleT	GBLUP	0.36140757
1	S	FESL	scaleF	GKR	0.392309447
1	S	FESL	scaleF	GBLUP	0.399530795
1	S	FESA	scaleT	GKR	0.267153963
1	S	FESA	scaleT	GBLUP	0.245849451
1	S	FESA	scaleF	GKR	0.383483232
1	S	FESA	scaleF	GBLUP	0.394377177
2	F	GPA	scaleT	GKR	0.376584506
2	F	GPA	scaleT	GBLUP	0.380108998
2	F	GPA	scaleF	GKR	0.472051535
2	F	GPA	scaleF	GBLUP	0.480018548
2	F	SLM	scaleT	GKR	0.37611375
2	F	SLM	scaleT	GBLUP	0.381215603
2	F	SLM	scaleF	GKR	0.467470191
2	F	SLM	scaleF	GBLUP	0.478712044
2	F	FESL	scaleT	GKR	0.139356904
2	F	FESL	scaleT	GBLUP	0.142931733
2	F	FESL	scaleF	GKR	0.352252898
2	F	FESL	scaleF	GBLUP	0.361177428
2	F	FESA	scaleT	GKR	0.383509214
2	F	FESA	scaleT	GBLUP	0.386243221
2	F	FESA	scaleF	GKR	0.46876348
2	F	FESA	scaleF	GBLUP	0.478939928
2	S	GPA	scaleT	GKR	0.330658604
2	S	GPA	scaleT	GBLUP	0.317871475
2	S	GPA	scaleF	GKR	0.391522119
2	S	GPA	scaleF	GBLUP	0.405853807
2	S	SLM	scaleT	GKR	0.299034165
2	S	SLM	scaleT	GBLUP	0.281956586
2	S	SLM	scaleF	GKR	0.390616155
2	S	SLM	scaleF	GBLUP	0.401552725
2	S	FESL	scaleT	GKR	0.381733591
2	S	FESL	scaleT	GBLUP	0.375239999
2	S	FESL	scaleF	GKR	0.400574942
2	S	FESL	scaleF	GBLUP	0.40678815
2	S	FESA	scaleT	GKR	0.273263567
2	S	FESA	scaleT	GBLUP	0.253713082
2	S	FESA	scaleF	GKR	0.386960361
2	S	FESA	scaleF	GBLUP	0.399956365
3	F	GPA	scaleT	GKR	0.378056657
3	F	GPA	scaleT	GBLUP	0.385506702
3	F	GPA	scaleF	GKR	0.472019177
3	F	GPA	scaleF	GBLUP	0.481457467
3	F	SLM	scaleT	GKR	0.36457729
3	F	SLM	scaleT	GBLUP	0.374280282
3	F	SLM	scaleF	GKR	0.474109309
3	F	SLM	scaleF	GBLUP	0.480592314
3	F	FESL	scaleT	GKR	0.149050082
3	F	FESL	scaleT	GBLUP	0.151948309
3	F	FESL	scaleF	GKR	0.355111849
3	F	FESL	scaleF	GBLUP	0.360147443
3	F	FESA	scaleT	GKR	0.379011117
3	F	FESA	scaleT	GBLUP	0.385670876
3	F	FESA	scaleF	GKR	0.472944001
3	F	FESA	scaleF	GBLUP	0.479101258
3	S	GPA	scaleT	GKR	0.334217897
3	S	GPA	scaleT	GBLUP	0.323535401
3	S	GPA	scaleF	GKR	0.393384923
3	S	GPA	scaleF	GBLUP	0.40262265
3	S	SLM	scaleT	GKR	0.306574037
3	S	SLM	scaleT	GBLUP	0.290668112
3	S	SLM	scaleF	GKR	0.39288299
3	S	SLM	scaleF	GBLUP	0.401911745
3	S	FESL	scaleT	GKR	0.382387326
3	S	FESL	scaleT	GBLUP	0.377520956
3	S	FESL	scaleF	GKR	0.40280099
3	S	FESL	scaleF	GBLUP	0.406618818
3	S	FESA	scaleT	GKR	0.285116154
3	S	FESA	scaleT	GBLUP	0.268686873
3	S	FESA	scaleF	GKR	0.39198804
3	S	FESA	scaleF	GBLUP	0.399937768
4	F	GPA	scaleT	GKR	0.365029357
4	F	GPA	scaleT	GBLUP	0.358821644
4	F	GPA	scaleF	GKR	0.45243145
4	F	GPA	scaleF	GBLUP	0.463108629
4	F	SLM	scaleT	GKR	0.37067501
4	F	SLM	scaleT	GBLUP	0.365705724
4	F	SLM	scaleF	GKR	0.454670752
4	F	SLM	scaleF	GBLUP	0.461106534
4	F	FESL	scaleT	GKR	0.139102147
4	F	FESL	scaleT	GBLUP	0.131329801
4	F	FESL	scaleF	GKR	0.336933957
4	F	FESL	scaleF	GBLUP	0.344534739
4	F	FESA	scaleT	GKR	0.368009429
4	F	FESA	scaleT	GBLUP	0.359373369
4	F	FESA	scaleF	GKR	0.452585761
4	F	FESA	scaleF	GBLUP	0.46089808
4	S	GPA	scaleT	GKR	0.329011895
4	S	GPA	scaleT	GBLUP	0.318971094
4	S	GPA	scaleF	GKR	0.385965697
4	S	GPA	scaleF	GBLUP	0.398432584
4	S	SLM	scaleT	GKR	0.299770896
4	S	SLM	scaleT	GBLUP	0.282036768
4	S	SLM	scaleF	GKR	0.385715041
4	S	SLM	scaleF	GBLUP	0.396685619
4	S	FESL	scaleT	GKR	0.386204125
4	S	FESL	scaleT	GBLUP	0.379162997
4	S	FESL	scaleF	GKR	0.402449629
4	S	FESL	scaleF	GBLUP	0.407657697
4	S	FESA	scaleT	GKR	0.269577391
4	S	FESA	scaleT	GBLUP	0.254085786
4	S	FESA	scaleF	GKR	0.380062038
4	S	FESA	scaleF	GBLUP	0.390547057
5	F	GPA	scaleT	GKR	0.364260909
5	F	GPA	scaleT	GBLUP	0.349804679
5	F	GPA	scaleF	GKR	0.467732555
5	F	GPA	scaleF	GBLUP	0.476415204
5	F	SLM	scaleT	GKR	0.360787446
5	F	SLM	scaleT	GBLUP	0.350858541
5	F	SLM	scaleF	GKR	0.466835043
5	F	SLM	scaleF	GBLUP	0.47410653
5	F	FESL	scaleT	GKR	0.138935793
5	F	FESL	scaleT	GBLUP	0.126410637
5	F	FESL	scaleF	GKR	0.353832244
5	F	FESL	scaleF	GBLUP	0.358108513
5	F	FESA	scaleT	GKR	0.364698171
5	F	FESA	scaleT	GBLUP	0.347162762
5	F	FESA	scaleF	GKR	0.466661924
5	F	FESA	scaleF	GBLUP	0.474364769
5	S	GPA	scaleT	GKR	0.314408608
5	S	GPA	scaleT	GBLUP	0.298752478
5	S	GPA	scaleF	GKR	0.381977498
5	S	GPA	scaleF	GBLUP	0.39222438
5	S	SLM	scaleT	GKR	0.288037843
5	S	SLM	scaleT	GBLUP	0.267273685
5	S	SLM	scaleF	GKR	0.382321751
5	S	SLM	scaleF	GBLUP	0.390060815
5	S	FESL	scaleT	GKR	0.373039064
5	S	FESL	scaleT	GBLUP	0.364212686
5	S	FESL	scaleF	GKR	0.396142481
5	S	FESL	scaleF	GBLUP	0.401256355
5	S	FESA	scaleT	GKR	0.254548508
5	S	FESA	scaleT	GBLUP	0.231943431
5	S	FESA	scaleF	GKR	0.378314017
5	S	FESA	scaleF	GBLUP	0.387116501
6	F	GPA	scaleT	GKR	0.386765495
6	F	GPA	scaleT	GBLUP	0.38697582
6	F	GPA	scaleF	GKR	0.490274709
6	F	GPA	scaleF	GBLUP	0.501877787
6	F	SLM	scaleT	GKR	0.37061129
6	F	SLM	scaleT	GBLUP	0.372430977
6	F	SLM	scaleF	GKR	0.489938684
6	F	SLM	scaleF	GBLUP	0.500841607
6	F	FESL	scaleT	GKR	0.146945987
6	F	FESL	scaleT	GBLUP	0.143441849
6	F	FESL	scaleF	GKR	0.364253333
6	F	FESL	scaleF	GBLUP	0.376508118
6	F	FESA	scaleT	GKR	0.388160902
6	F	FESA	scaleT	GBLUP	0.388887301
6	F	FESA	scaleF	GKR	0.488801629
6	F	FESA	scaleF	GBLUP	0.498436237
6	S	GPA	scaleT	GKR	0.323260141
6	S	GPA	scaleT	GBLUP	0.313850037
6	S	GPA	scaleF	GKR	0.40993878
6	S	GPA	scaleF	GBLUP	0.421684277
6	S	SLM	scaleT	GKR	0.294555037
6	S	SLM	scaleT	GBLUP	0.276493392
6	S	SLM	scaleF	GKR	0.405417146
6	S	SLM	scaleF	GBLUP	0.419381357
6	S	FESL	scaleT	GKR	0.371053943
6	S	FESL	scaleT	GBLUP	0.363986052
6	S	FESL	scaleF	GKR	0.409214885
6	S	FESL	scaleF	GBLUP	0.412726227
6	S	FESA	scaleT	GKR	0.27681455
6	S	FESA	scaleT	GBLUP	0.257584606
6	S	FESA	scaleF	GKR	0.406452783
6	S	FESA	scaleF	GBLUP	0.418875011
7	F	GPA	scaleT	GKR	0.385387261
7	F	GPA	scaleT	GBLUP	0.380618744
7	F	GPA	scaleF	GKR	0.457119737
7	F	GPA	scaleF	GBLUP	0.469756795
7	F	SLM	scaleT	GKR	0.375134554
7	F	SLM	scaleT	GBLUP	0.37034817
7	F	SLM	scaleF	GKR	0.457075315
7	F	SLM	scaleF	GBLUP	0.468452669
7	F	FESL	scaleT	GKR	0.137244659
7	F	FESL	scaleT	GBLUP	0.129578149
7	F	FESL	scaleF	GKR	0.340325631
7	F	FESL	scaleF	GBLUP	0.349186244
7	F	FESA	scaleT	GKR	0.385766408
7	F	FESA	scaleT	GBLUP	0.382643995
7	F	FESA	scaleF	GKR	0.456597845
7	F	FESA	scaleF	GBLUP	0.468168202
7	S	GPA	scaleT	GKR	0.336556769
7	S	GPA	scaleT	GBLUP	0.329891156
7	S	GPA	scaleF	GKR	0.382296702
7	S	GPA	scaleF	GBLUP	0.395786418
7	S	SLM	scaleT	GKR	0.308890736
7	S	SLM	scaleT	GBLUP	0.292853932
7	S	SLM	scaleF	GKR	0.379150131
7	S	SLM	scaleF	GBLUP	0.394301383
7	S	FESL	scaleT	GKR	0.391555538
7	S	FESL	scaleT	GBLUP	0.388259162
7	S	FESL	scaleF	GKR	0.399216127
7	S	FESL	scaleF	GBLUP	0.407503361
7	S	FESA	scaleT	GKR	0.284370783
7	S	FESA	scaleT	GBLUP	0.271070771
7	S	FESA	scaleF	GKR	0.37619916
7	S	FESA	scaleF	GBLUP	0.390052865
8	F	GPA	scaleT	GKR	0.371701703
8	F	GPA	scaleT	GBLUP	0.372115866
8	F	GPA	scaleF	GKR	0.450930884
8	F	GPA	scaleF	GBLUP	0.456391764
8	F	SLM	scaleT	GKR	0.363298245
8	F	SLM	scaleT	GBLUP	0.362374407
8	F	SLM	scaleF	GKR	0.449087193
8	F	SLM	scaleF	GBLUP	0.456376298
8	F	FESL	scaleT	GKR	0.130463313
8	F	FESL	scaleT	GBLUP	0.121948236
8	F	FESL	scaleF	GKR	0.332662421
8	F	FESL	scaleF	GBLUP	0.333770871
8	F	FESA	scaleT	GKR	0.377885158
8	F	FESA	scaleT	GBLUP	0.373815551
8	F	FESA	scaleF	GKR	0.446864419
8	F	FESA	scaleF	GBLUP	0.453992133
8	S	GPA	scaleT	GKR	0.327773911
8	S	GPA	scaleT	GBLUP	0.317034842
8	S	GPA	scaleF	GKR	0.365731671
8	S	GPA	scaleF	GBLUP	0.37523159
8	S	SLM	scaleT	GKR	0.298712062
8	S	SLM	scaleT	GBLUP	0.278163957
8	S	SLM	scaleF	GKR	0.364553117
8	S	SLM	scaleF	GBLUP	0.374427664
8	S	FESL	scaleT	GKR	0.382696527
8	S	FESL	scaleT	GBLUP	0.373878485
8	S	FESL	scaleF	GKR	0.386593188
8	S	FESL	scaleF	GBLUP	0.392245073
8	S	FESA	scaleT	GKR	0.276842739
8	S	FESA	scaleT	GBLUP	0.253921769
8	S	FESA	scaleF	GKR	0.360430983
8	S	FESA	scaleF	GBLUP	0.367858027
9	F	GPA	scaleT	GKR	0.381480371
9	F	GPA	scaleT	GBLUP	0.389219774
9	F	GPA	scaleF	GKR	0.471440859
9	F	GPA	scaleF	GBLUP	0.484973264
9	F	SLM	scaleT	GKR	0.373344611
9	F	SLM	scaleT	GBLUP	0.373367289
9	F	SLM	scaleF	GKR	0.471636523
9	F	SLM	scaleF	GBLUP	0.4855987
9	F	FESL	scaleT	GKR	0.141561001
9	F	FESL	scaleT	GBLUP	0.140823482
9	F	FESL	scaleF	GKR	0.352561723
9	F	FESL	scaleF	GBLUP	0.361476273
9	F	FESA	scaleT	GKR	0.385850668
9	F	FESA	scaleT	GBLUP	0.394014256
9	F	FESA	scaleF	GKR	0.469797113
9	F	FESA	scaleF	GBLUP	0.484807122
9	S	GPA	scaleT	GKR	0.332971159
9	S	GPA	scaleT	GBLUP	0.324098403
9	S	GPA	scaleF	GKR	0.392459065
9	S	GPA	scaleF	GBLUP	0.40919403
9	S	SLM	scaleT	GKR	0.301795443
9	S	SLM	scaleT	GBLUP	0.284059964
9	S	SLM	scaleF	GKR	0.391307717
9	S	SLM	scaleF	GBLUP	0.408441121
9	S	FESL	scaleT	GKR	0.384475026
9	S	FESL	scaleT	GBLUP	0.377701446
9	S	FESL	scaleF	GKR	0.403514893
9	S	FESL	scaleF	GBLUP	0.409454258
9	S	FESA	scaleT	GKR	0.282013835
9	S	FESA	scaleT	GBLUP	0.270576469
9	S	FESA	scaleF	GKR	0.388506983
9	S	FESA	scaleF	GBLUP	0.406998114
10	F	GPA	scaleT	GKR	0.372738101
10	F	GPA	scaleT	GBLUP	0.375105744
10	F	GPA	scaleF	GKR	0.456239569
10	F	GPA	scaleF	GBLUP	0.473288682
10	F	SLM	scaleT	GKR	0.361264252
10	F	SLM	scaleT	GBLUP	0.358942451
10	F	SLM	scaleF	GKR	0.45487039
10	F	SLM	scaleF	GBLUP	0.472257381
10	F	FESL	scaleT	GKR	0.135144453
10	F	FESL	scaleT	GBLUP	0.131528173
10	F	FESL	scaleF	GKR	0.34210324
10	F	FESL	scaleF	GBLUP	0.353288441
10	F	FESA	scaleT	GKR	0.373310379
10	F	FESA	scaleT	GBLUP	0.373317205
10	F	FESA	scaleF	GKR	0.457474452
10	F	FESA	scaleF	GBLUP	0.472635969
10	S	GPA	scaleT	GKR	0.329324059
10	S	GPA	scaleT	GBLUP	0.315170686
10	S	GPA	scaleF	GKR	0.381756215
10	S	GPA	scaleF	GBLUP	0.400718976
10	S	SLM	scaleT	GKR	0.302290485
10	S	SLM	scaleT	GBLUP	0.284720408
10	S	SLM	scaleF	GKR	0.382830852
10	S	SLM	scaleF	GBLUP	0.398228787
10	S	FESL	scaleT	GKR	0.377292485
10	S	FESL	scaleT	GBLUP	0.368352507
10	S	FESL	scaleF	GKR	0.393424396
10	S	FESL	scaleF	GBLUP	0.400575095
10	S	FESA	scaleT	GKR	0.285608125
10	S	FESA	scaleT	GBLUP	0.264222748
10	S	FESA	scaleF	GKR	0.378774043
10	S	FESA	scaleF	GBLUP	0.39695123
