# Supplementary material for: Comparison of shape quantification methods for genomic prediction, and genome-wide association study of sorghum seed morphology
Source: PLoS One. 2019 Nov 21;14(11):e0224695. doi: 10.1371/journal.pone.0224695 (PMC6872133; doi:10.1371/journal.pone.0224695)
Supplement: S3 Table — (XLSX) [file pone.0224695.s003.xlsx]

## Sheet: GWAS_kouho_FDR005_pheno_all_201
traitname	marker	chorm	pos	pvalue
F_SLM_scaleT_PC_1	Chr07.11836986	7	11836986	6.18016
F_FESL_scaleT_PC_3	Chr09.5503744	9	5503744	6.20236
F_FESA_scaleT_PC_4	Chr10.6445901	10	6445901	6.00783
S_GPA_scaleT_PC_1	Chr04.59049748	4	59049748	6.70338
S_GPA_scaleT_PC_1	Chr04.59021202	4	59021202	6.43943
S_GPA_scaleT_PC_1	Chr04.59021224	4	59021224	6.43943
S_GPA_scaleT_PC_1	Chr04.59021303	4	59021303	6.43943
S_GPA_scaleT_PC_1	Chr04.59021307	4	59021307	6.43943
S_GPA_scaleT_PC_1	Chr04.59021330	4	59021330	6.43943
S_GPA_scaleT_PC_1	Chr04.59041532	4	59041532	5.35627
S_GPA_scaleT_PC_1	Chr05.9112888	5	9112888	5.24712
S_GPA_scaleF_PC_2	Chr04.59049748	4	59049748	6.72327
S_GPA_scaleF_PC_2	Chr04.59021202	4	59021202	6.65833
S_GPA_scaleF_PC_2	Chr04.59021224	4	59021224	6.65833
S_GPA_scaleF_PC_2	Chr04.59021303	4	59021303	6.65833
S_GPA_scaleF_PC_2	Chr04.59021307	4	59021307	6.65833
S_GPA_scaleF_PC_2	Chr04.59021330	4	59021330	6.65833
S_GPA_scaleF_PC_2	Chr04.59041532	4	59041532	5.71388
S_GPA_scaleF_PC_2	Chr05.9112888	5	9112888	5.3704
S_SLM_scaleF_PC_2	Chr04.59049748	4	59049748	6.76511
S_SLM_scaleF_PC_2	Chr04.59021202	4	59021202	6.69666
S_SLM_scaleF_PC_2	Chr04.59021224	4	59021224	6.69666
S_SLM_scaleF_PC_2	Chr04.59021303	4	59021303	6.69666
S_SLM_scaleF_PC_2	Chr04.59021307	4	59021307	6.69666
S_SLM_scaleF_PC_2	Chr04.59021330	4	59021330	6.69666
S_SLM_scaleF_PC_2	Chr04.59041532	4	59041532	5.73684
S_SLM_scaleF_PC_2	Chr05.9112888	5	9112888	5.33034
S_FESL_scaleT_PC_1	Chr04.59049748	4	59049748	5.92537
S_FESL_scaleT_PC_1	Chr04.59021202	4	59021202	5.79498
S_FESL_scaleT_PC_1	Chr04.59021224	4	59021224	5.79498
S_FESL_scaleT_PC_1	Chr04.59021303	4	59021303	5.79498
S_FESL_scaleT_PC_1	Chr04.59021307	4	59021307	5.79498
S_FESL_scaleT_PC_1	Chr04.59021330	4	59021330	5.79498
S_FESL_scaleT_PC_1	Chr01.50413644	1	50413644	5.7362
S_FESL_scaleT_PC_1	Chr04.59041532	4	59041532	5.31593
